# Supplementary material for: Viewing Natural vs. Urban Images and Emotional Facial Expressions: An Exploratory Study
Source: Int J Environ Res Public Health. 2021 Jul 19;18(14):7651. doi: 10.3390/ijerph18147651 (PMC8307470; doi:10.3390/ijerph18147651)
Supplement: Supplementary file 1 [file ijerph-18-07651-s001.zip]

Archive with 1 entries (1 files):
- ijerph-1269720-supplementary.xlsx
