# Supplementary material for: Viewing Natural vs. Urban Images and Emotional Facial Expressions: An Exploratory Study
Source: Int J Environ Res Public Health. 2021 Jul 19;18(14):7651. doi: 10.3390/ijerph18147651 (PMC8307470; doi:10.3390/ijerph18147651)
Supplement: Supplementary file 1 [file ijerph-18-07651-s001.zip › ijerph-1269720-supplementary.xlsx]

## Sheet: List1
Gender	Anger_city	Contempt_city	Disgust_city	Fear_city	Joy_city	Sadness_city	Surprise_city	Anger_forest_foliage	Contempt_forest_foliage	Disgust_forest_foliage	Fear_forest_foliage	Joy_forest_foliage	Sadness_forest_foliage	Surprise_forest_foliage	Anger_forest_bare	Contempt_forest_bare	Disgust_forest_bare	Fear_forest_bare	Joy_forest_bare	Sadness__forest_bare	Surprise_forest_bare
female	0.00198349	0.209827	0.467721	0.00581268	0.00201526	0.144831	0.204588	0.00278901	0.194149	0.453173	0.303322	0.00188226	0.0226765	0.21491	0.00283242	0.200326	0.449941	0.00465771	0.001751	0.0276343	0.194726
female	0.00198349	0.192535	0.426413	0.00448279	0.00183676	0.0239227	0.194885	0.00198006	0.192602	0.426604	0.00447991	0.00183396	0.0239699	0.194792	0.0019798	0.19262	0.426401	0.0044844	0.00183372	0.0239705	0.19471
female	0.032184	1.6062	0.419758	0.0109485	0.00239693	0.0209234	0.269574	0.131882	0.189975	0.427119	0.00925214	0.0141344	0.0195921	0.553233	0.0019002	0.192683	0.4312	0.340155	0.00146913	0.019402	0.518451
female	0.00417522	0.198163	0.477386	0.0909799	0.00193218	0.0259598	0.230569	0.00318938	0.193566	0.47558	0.107807	0.00198692	0.0216081	0.271419	0.00263899	0.193491	0.459791	0.11115	0.00192167	0.0220797	0.21831
female	0.00127241	0.192075	0.611812	0.00860244	0.00226501	0.685181	0.565173	0.00271492	0.187067	0.75947	0.00767426	0.0428266	0.637445	0.67559	0.00120139	0.191764	0.508852	0.00728181	0.00210142	0.260266	0.406791
female	0.00326954	0.193541	0.501612	0.134526	0.00215607	0.0201968	0.256763	0.00246814	0.192531	0.458794	0.0509762	0.00197197	0.0218605	0.220687	0.00230535	0.192532	0.464036	0.00456534	0.00199747	0.0215604	0.220011
female	0.131523	0.246484	0.424201	0.0612642	0.00128607	0.238841	0.142801	0.0990146	0.268386	0.426082	0.0725124	0.0011868	0.385762	0.133499	0.0153946	0.229626	0.424642	0.02376	0.00132652	0.0711867	0.144997
female	0.00211341	0.192742	0.454054	0.00511153	0.0019064	0.0495814	0.238923	0.00253753	0.192698	0.497365	0.00491375	0.00210617	0.0322675	0.269279	0.00214105	0.192733	0.453343	0.00480419	0.00190312	0.0298789	0.22054
female	0.0020332	0.189224	0.418184	0.00442808	1.67424	0.0235472	0.301133	0.0148432	0.200966	0.421593	0.00503744	0.0402564	0.1087	0.188022	0.00206374	0.192872	0.424081	0.00448343	0.00182282	0.0240907	0.193997
female	0.00197471	0.192672	0.432597	0.00450474	0.00182276	0.0239444	0.194921	0.0019783	0.192703	0.427218	0.00451347	0.00182612	0.0239903	0.193745	0.00197407	0.192673	0.427874	0.00451228	0.00182547	0.0239636	0.193964
female	0.000962499	0.169554	0.384511	0.00588175	1.97054	0.179479	0.315187	0.000916835	0.191773	0.426857	0.00718149	0.00185885	0.268398	0.343302	0.00116581	0.188655	0.420179	0.00619148	0.00195393	0.154655	0.292368
female	0.00218634	0.192582	0.397824	0.00454206	0.00182716	0.023549	0.192501	0.00224323	0.189111	0.38301	0.00447278	0.00193178	0.0230618	0.192284	0.00213366	0.189895	0.391221	0.00446331	0.00194375	0.023239	0.193343
female	0.0134803	0.194715	0.42286	0.00458262	0.00176966	0.0248885	0.188257	0.00238173	0.198583	0.428588	0.00474955	0.00167274	0.0275395	0.178606	0.0022905	0.197437	0.424824	0.00468966	0.00170726	0.0269054	0.182409
female	0.00499586	0.188213	0.574146	0.00431788	0.00274835	0.0216825	0.446406	0.00197094	0.184962	0.424081	0.00439994	0.00226205	0.0234414	0.204957	0.00197896	0.186187	0.426106	0.00442478	0.002067	0.0237213	0.205306
female	0.00414953	0.199322	0.450791	0.00484363	0.00177827	0.0286118	0.196226	0.00261483	0.188129	0.426832	0.00450382	0.00178275	0.0254105	0.193633	0.00322946	0.196061	0.445832	0.00468879	0.00175496	0.0276707	0.195488
female	0.222814	0.22348	0.76231	0.00639713	0.00218779	0.0322863	0.310203	1.82702	0.322166	1.25598	0.0159622	0.00323647	0.856034	0.524331	2.94413	0.363652	0.690108	0.0199878	0.00158891	1.9876	0.240823
female	0.00196905	0.192721	0.452968	0.00456384	0.00183124	0.0245198	0.194458	0.0020332	0.191047	0.429698	0.00452487	0.0038599	0.0240463	0.194453	0.00210559	0.192779	0.430893	0.00456078	0.00183123	0.0243749	0.194169
female	0.00197022	0.192418	0.434098	0.00447066	0.00186584	0.0246946	0.204604	0.00204318	0.191706	0.43673	0.00450835	0.00192746	0.024081	0.209897	0.00214731	0.857641	0.448391	0.00449879	0.0019625	0.0243036	0.217853
female	3.57497	0.852376	0.314709	0.0318462	0.00185198	0.157093	0.186257	0.106519	2.75458	0.274903	0.0305423	0.687464	0.0178114	0.201035	0.0752084	2.12442	0.239398	0.00442981	0.617072	0.0204544	0.191598
female	0.00282363	0.198139	0.510769	0.004881	0.0018145	0.0247587	0.198405	0.00259317	0.197605	0.467746	0.00476314	0.00178828	0.025015	0.193257	0.00402101	0.199758	0.454693	0.0787064	0.0017479	0.0301774	0.190647
female	0.00204065	0.193706	0.423237	0.00482749	0.00183096	0.0244006	0.196996	0.00203763	0.194434	0.425157	0.00483839	0.00183161	0.0238791	0.195526	0.00201689	0.193571	0.425238	0.00454815	0.00183169	0.0239674	0.194843
female	0.00198435	0.192559	0.429462	0.00454203	0.00183634	0.0242143	0.194751	0.00199361	0.192291	0.427326	0.00451629	0.0018484	0.0239538	0.195602	0.00197579	0.19246	0.426187	0.00452376	0.00183605	0.0241152	0.194151
female	1.48703	0.567977	0.420395	0.0407809	0.000563338	6.70756	0.062015	1.31478	0.57737	0.419236	0.0396797	0.000428549	5.99937	0.0474095	0.684029	0.455628	0.420331	0.0265176	0.000565656	3.34905	0.0632711
female	0.00199832	0.192836	0.426214	0.00466041	0.00184083	0.0239716	0.196023	0.00197697	0.194859	0.425993	0.00462246	0.00183588	0.0242164	0.19574	0.0019805	0.192593	0.424798	0.00465456	0.00183597	0.0244558	0.196381
female	0.000350102	0.192787	0.4688	0.035626	0.00041407	0.0053271	14.3705	0.000850953	0.192632	0.488396	0.171963	0.000777835	0.00716583	9.17688	0.388552	2.7303	0.421044	0.0261211	0.000856527	0.00777709	7.54993
female	0.00254853	0.158621	0.373803	0.197286	0.0370286	0.0160105	0.225976	0.00183494	0.166204	0.376253	0.00563303	0.063509	0.0209134	0.201721	0.00207478	0.174638	0.39347	0.0112657	0.00588417	0.0194734	0.208546
female	0.00164123	0.192655	0.442453	0.00514227	0.00184718	0.0397833	0.221935	0.00168544	0.192673	0.42966	0.00506277	0.00183242	0.0346414	0.215772	0.00164205	0.192673	0.430723	0.00506619	0.00183373	0.0395675	0.220946
female	0.413091	0.439261	0.789375	0.0224342	0.000424824	1.48014	0.0511322	0.461892	0.438269	0.695218	0.0214227	0.000283172	1.03027	0.0367663	1.36922	0.488489	0.943585	0.027165	0.00023753	2.04131	0.0295419
female	0.00186806	0.19267	0.427297	0.00465012	0.00183221	0.0272146	0.202952	0.0018744	0.192686	0.427004	0.00469009	0.00183222	0.0280549	0.202545	0.00557325	0.417036	0.410802	0.00464188	0.00216084	0.0275627	0.205534
female	0.00199838	0.19261	0.428072	0.0045215	0.00184237	0.0240329	0.195802	0.0234296	0.192589	0.417286	0.00454023	0.00183985	0.0238369	0.195579	0.00199233	0.19296	0.425358	0.00453784	0.00182345	0.024429	0.193811
female	0.00943258	0.148444	0.430597	0.229052	5.47435	0.0204402	1.31144	0.00431674	0.158943	0.485222	0.00361878	5.41476	0.0161796	0.456998	0.00454627	0.15699	0.43589	0.0695372	5.37764	0.0188873	0.33601
female	0.00384178	0.189844	0.435503	0.76386	0.00189951	0.017922	0.224601	0.0033313	0.190775	0.434121	0.465827	0.00187924	0.0193257	0.217806	0.00257887	0.191765	0.434035	0.0181707	0.00185964	0.019704	0.213717
female	0.00232503	0.191434	0.431824	0.00571765	0.00193829	0.0214047	0.209838	0.00211801	0.192307	0.434321	0.00915	0.00188038	0.0228687	0.202884	0.00372914	0.192073	0.438463	0.00485302	0.00195593	0.0220962	0.216366
female	5.31528	0.340201	1.32848	0.01857	0.00574852	0.356403	0.632268	1.46239	0.361325	1.09141	0.01942	0.00296157	1.34689	0.495738	3.20103	0.456858	1.02161	0.0292169	3.1142	2.07973	0.499539
female	0.00847677	0.180454	0.725629	0.77875	0.00658463	0.0109069	0.548889	0.00621372	0.186477	0.656213	0.854466	0.00314005	0.0132226	0.483921	0.00896425	0.187511	0.671841	2.94591	0.00317786	0.0116292	0.517636
female	0.00475595	0.204951	0.611367	0.00534622	0.0019002	0.0283799	0.239957	0.00245675	0.196791	0.459274	0.00501151	0.00181223	0.0267285	0.206009	0.00394088	0.202182	0.544483	0.00508297	0.00191593	0.025334	0.231591
female	0.00945441	0.201411	0.447051	1.0934	0.00183341	0.0197076	0.231848	0.00350323	0.192734	0.436871	0.623306	0.00180371	0.0201628	0.247612	0.00308725	1.83128	0.422319	0.289717	0.00183064	0.0206934	0.209461
female	0.00519205	0.191489	0.485409	0.00502934	0.0024486	0.0442537	0.168719	0.00605788	0.178757	0.376023	0.00464047	0.00350238	0.0443504	0.177728	0.00324932	0.182049	0.527624	0.00458	0.00296818	0.0301685	0.178068
female	0.0601245	0.205346	0.517003	1.72223	0.0019722	0.0242438	0.250035	0.00667128	0.208236	0.477529	0.282689	0.00185028	0.0240974	0.221062	0.00617421	0.205063	0.466896	0.102225	0.00183705	0.0444309	0.216314
female	0.00197079	0.190756	0.424283	0.00449462	0.00191353	0.0236192	0.19443	0.00198846	0.192429	0.427851	0.00452495	0.001844	0.0238102	0.194594	0.00198401	0.19231	0.427237	0.00452086	0.00184462	0.0238227	0.194312
female	0.0059594	0.19261	0.389445	5.73027	0.0018352	0.0404397	0.349126	0.00390535	0.192462	0.401635	3.3068	0.00183699	0.0468534	0.325517	0.00409049	0.19037	0.385705	3.08116	0.00181503	0.0405598	0.292045
female	0.00520776	0.194183	0.425648	0.911698	0.00182917	0.0200693	0.219445	0.00252373	0.191372	0.425248	0.0491446	0.00186214	0.021185	0.204688	0.00291088	0.184611	0.411027	0.140208	0.00213566	0.0193026	0.209724
male	0.00198964	0.192339	0.423896	0.00455398	0.00184078	0.0245897	0.195653	0.0019596	0.192181	0.42613	0.00455748	0.00184698	0.0247736	0.196614	0.00223474	0.192222	0.435845	0.00449398	0.00188903	0.0240265	0.208786
male	0.00654003	0.210874	0.428943	0.00542595	0.00153762	0.0417675	0.164989	0.00570226	0.193151	0.419434	0.00457212	0.0018341	0.0244894	0.188597	0.00345148	0.203483	0.434369	0.00507722	0.00169837	0.0354173	0.17412
male	0.00200303	0.189437	0.416483	0.00470981	0.00178409	0.0233299	0.190444	0.00200294	0.189846	0.418009	0.00463383	0.00177279	0.0237609	0.189103	0.00201071	0.192524	0.425044	0.0047377	0.00181777	0.0238042	0.19363
male	0.021702	0.239073	0.427286	0.00704569	0.00116851	0.14045	0.127439	0.0271688	0.260598	0.428221	0.00841222	0.00100164	0.197931	0.110125	0.0744233	0.316261	0.427098	0.0123086	0.000743243	0.48525	0.082617
male	0.00263616	0.19263	0.44922	0.00477566	0.00184004	0.0305752	0.207043	0.00194444	0.192678	0.439741	0.00474703	0.00184837	0.0288808	0.206793	0.00193894	0.192311	0.435078	0.00475271	0.00185268	0.0296682	0.207913
male	0.00207676	0.31372	0.424445	0.00470446	0.00178552	0.0272488	0.190986	0.00388837	0.298001	0.413667	0.00476345	0.00178789	0.0273449	0.183841	0.00201544	0.217864	0.425189	0.00460575	0.00180496	0.0254295	0.191947
female	0.0111411	0.192031	0.975773	0.0401272	0.00418575	0.00904555	0.660386	0.00821423	0.183431	0.81604	0.0612092	0.00355597	0.0102919	0.517097	0.00537943	0.188643	0.678272	0.0203867	0.00288647	0.0119161	0.426178
male	0.749204	0.258129	0.368923	1.95334	0.00203987	1.17124	0.229356	0.328993	0.228861	0.421775	0.794416	0.00175641	0.709706	0.241176	0.501372	0.249054	0.366952	0.513859	0.00165683	0.855041	0.204725
male	0.00283734	0.202017	0.427048	0.00501421	0.0016268	0.0326883	0.176913	0.00357683	0.207181	0.425468	0.00529025	0.00159002	0.0413275	0.17505	0.00457052	0.211845	0.423164	0.00551174	0.00151758	0.049459	0.165774
male	0.116496	0.313614	0.432014	0.0126443	0.000773634	0.614213	0.0857083	0.0218116	0.26021	0.407753	0.00832674	0.000968292	0.164937	0.106345	0.0371252	0.270512	0.404054	0.00911108	0.000888922	0.244478	0.0985966
male	1.33724	0.588604	0.392036	0.0398096	0.000365139	5.4509	0.0420629	0.909871	0.565615	0.402653	0.0346394	0.000274668	4.00663	0.0321139	0.925953	0.540351	0.405104	0.0342249	0.000355645	4.3356	0.0406847
male	0.00204474	0.192672	0.43787	0.00456459	0.00188132	0.0238198	0.203379	0.00204445	0.192679	0.435514	0.00454066	0.0018706	0.0234983	0.200293	0.0020302	0.192654	0.433704	0.00453908	0.00186376	0.0235795	0.198972
male	0.00210852	0.191608	0.439052	0.00451967	0.00191995	0.0226276	0.20337	0.0024437	0.190429	0.469628	0.00449693	0.00213124	0.0204427	0.227182	0.00220281	0.190609	0.446309	0.00450025	0.00202128	0.0219544	0.209984
male	0.00183397	0.192452	0.427182	0.00471388	0.00183285	0.0283212	0.202158	0.00185466	0.192784	0.426431	0.0047101	0.00182757	0.0277593	0.200913	0.00186507	0.192771	0.426323	0.0046896	0.00182464	0.0277438	0.200246
male	0.00202938	0.191885	0.420179	0.00452456	0.00186729	0.0234824	0.196282	0.0020662	0.192482	0.423338	0.00453937	0.00186708	0.0233	0.198355	0.00265034	0.190483	0.412142	0.00451841	0.00198241	0.0228653	0.199242
male	0.01104	0.208945	0.601786	0.00553729	0.00237136	0.0582354	0.323196	0.00796989	0.211249	0.481949	0.00558773	0.00177926	0.0574105	0.209026	0.00571357	0.207443	0.48666	0.00544517	0.00180973	0.0465838	0.217192
male	0.00255202	0.191222	0.423699	0.00444591	0.00204373	0.0209789	0.21859	0.00246284	0.194888	0.413031	0.00446882	0.00198295	0.0212206	0.216711	0.00233316	0.194344	0.424421	0.00449446	0.00196367	0.0216974	0.212507
male	0.00315261	0.195124	0.422992	0.113172	0.00180049	0.0191269	0.235164	0.0045559	0.191864	3.57117	0.672236	0.00349718	0.0267038	0.228886	0.00282198	0.191182	0.419564	0.0343707	0.00179503	0.0188414	0.218428
male	0.00217857	0.189239	0.447781	0.00436764	0.00207832	0.0212806	0.2017	0.00220609	0.200792	0.542483	0.00434012	0.00204247	0.021267	0.199478	0.00210204	0.182411	0.469967	0.00426918	0.00238911	0.0213659	0.207124
male	0.00429009	0.192675	0.406617	0.00452683	0.00183144	0.0251415	0.196899	0.00198889	0.192577	0.42084	0.00461633	0.00183347	0.0258771	0.198153	0.0020827	0.192547	0.408418	0.0045653	0.00183434	0.0243713	0.195446
male	0.00311452	0.181317	0.490072	0.00429676	0.00948954	0.0175669	0.261591	0.00407202	0.19157	0.496105	0.00454566	0.00213042	0.0200232	0.233699	0.0179895	0.196652	0.461721	0.00510179	0.0458545	0.0473601	0.230669
male	0.00199764	0.19331	0.435433	0.00478646	0.00183513	0.0248097	0.199155	0.00196684	0.192799	0.429112	0.00463062	0.00182619	0.0248811	0.195671	0.00198194	0.192701	0.429619	0.00464144	0.00183175	0.0241423	0.194857
male	0.00585943	0.204967	0.665243	0.00524319	0.00163859	0.0461318	0.170399	0.0229136	0.225687	0.426125	0.00674248	0.00153964	0.154591	0.160511	0.0126234	0.1941	1.36276	0.00480275	0.00189152	0.0289775	0.184818
